# Supplementary material for: sVEGFR1 up-regulation via EGR1 impairs vascular repair in SFTSV-induced hemorrhage
Source: EMBO Rep. 2025 Aug 11;26(18):4477–502. doi: 10.1038/s44319-025-00541-2 (PMC12457690; doi:10.1038/s44319-025-00541-2)
Supplement: Supplementary file 3 — Source data Fig. 1 [file 44319_2025_541_MOESM3_ESM.zip]

Archive with 82 entries (65 files):
- Figure 1/
- __MACOSX/._Figure 1
- Figure 1/.DS_Store
- __MACOSX/Figure 1/._.DS_Store
- Figure 1/1H/
- __MACOSX/Figure 1/._1H
- Figure 1/1O/
- __MACOSX/Figure 1/._1O
- Figure 1/1F/
- __MACOSX/Figure 1/._1F
- Figure 1/1A/
- __MACOSX/Figure 1/._1A
- Figure 1/1G/
- __MACOSX/Figure 1/._1G
- Figure 1/1N/
- __MACOSX/Figure 1/._1N
- Figure 1/1I/
- __MACOSX/Figure 1/._1I
- Figure 1/1L/
- __MACOSX/Figure 1/._1L
- Figure 1/1K/
- __MACOSX/Figure 1/._1K
- Figure 1/1B/
- __MACOSX/Figure 1/._1B
- Figure 1/1E/
- __MACOSX/Figure 1/._1E
- Figure 1/1P/
- __MACOSX/Figure 1/._1P
- Figure 1/1D/
- __MACOSX/Figure 1/._1D
- Figure 1/1C/
- __MACOSX/Figure 1/._1C
- Figure 1/1J/
- __MACOSX/Figure 1/._1J
- Figure 1/1M/
- __MACOSX/Figure 1/._1M
- Figure 1/1H/.DS_Store
- __MACOSX/Figure 1/1H/._.DS_Store
- Figure 1/1H/qPCR-THP-1 60h-SFTSV and sVEGFR1-MOI.xlsx
- __MACOSX/Figure 1/1H/._qPCR-THP-1 60h-SFTSV and sVEGFR1-MOI.xlsx
- Figure 1/1O/ELISA-Macrophages-supernatant sVEGFR1.xlsx
- __MACOSX/Figure 1/1O/._ELISA-Macrophages-supernatant sVEGFR1.xlsx
- Figure 1/1F/.DS_Store
- __MACOSX/Figure 1/1F/._.DS_Store
- Figure 1/1F/qPCR-THP-1 36h-SFTSV and sVEGFR1-MOI.xlsx
- __MACOSX/Figure 1/1F/._qPCR-THP-1 36h-SFTSV and sVEGFR1-MOI.xlsx
- Figure 1/1A/qPCR-THP-1-SFTSV and sVEGFR1-TIME.xlsx
- __MACOSX/Figure 1/1A/._qPCR-THP-1-SFTSV and sVEGFR1-TIME.xlsx
- Figure 1/1G/.DS_Store
- __MACOSX/Figure 1/1G/._.DS_Store
- Figure 1/1G/qPCR-THP-1 48h-SFTSV and sVEGFR1-MOI.xlsx
- __MACOSX/Figure 1/1G/._qPCR-THP-1 48h-SFTSV and sVEGFR1-MOI.xlsx
- Figure 1/1N/qPCR-Macrophages-SFTSV and sVEGFR1.xlsx
- __MACOSX/Figure 1/1N/._qPCR-Macrophages-SFTSV and sVEGFR1.xlsx
- Figure 1/1I/ELISA-THP-1 12h-supernatant sVEGFR1-MOI.xlsx
- __MACOSX/Figure 1/1I/._ELISA-THP-1 12h-supernatant sVEGFR1-MOI.xlsx
- Figure 1/1L/ELISA-THP-1 48h-supernatant sVEGFR1-MOI.xlsx
- __MACOSX/Figure 1/1L/._ELISA-THP-1 48h-supernatant sVEGFR1-MOI.xlsx
- Figure 1/1K/ELISA-THP-1 36h-supernatant sVEGFR1-MOI.xlsx
- __MACOSX/Figure 1/1K/._ELISA-THP-1 36h-supernatant sVEGFR1-MOI.xlsx
- Figure 1/1B/western sVEGFR1.tiff
- __MACOSX/Figure 1/1B/._western sVEGFR1.tiff
- Figure 1/1B/western NP and GAPDH.tiff
- __MACOSX/Figure 1/1B/._western NP and GAPDH.tiff
- Figure 1/1B/quantification.xlsx
- __MACOSX/Figure 1/1B/._quantification.xlsx
- Figure 1/1E/.DS_Store
- __MACOSX/Figure 1/1E/._.DS_Store
- Figure 1/1E/qPCR-THP-1 24h-SFTSV and sVEGFR1-MOI.xlsx
- __MACOSX/Figure 1/1E/._qPCR-THP-1 24h-SFTSV and sVEGFR1-MOI.xlsx
- Figure 1/1P/qPCR-BMDMs-SFTSV and sVEGFR1.xlsx
- __MACOSX/Figure 1/1P/._qPCR-BMDMs-SFTSV and sVEGFR1.xlsx
- Figure 1/1D/qPCR-THP-1 12h-SFTSV and sVEGFR1-MOI.xlsx
- __MACOSX/Figure 1/1D/._qPCR-THP-1 12h-SFTSV and sVEGFR1-MOI.xlsx
- Figure 1/1D/.DS_Store
- __MACOSX/Figure 1/1D/._.DS_Store
- Figure 1/1C/ELISA-THP-1-supernatant sVEGFR1-TIME.xlsx
- __MACOSX/Figure 1/1C/._ELISA-THP-1-supernatant sVEGFR1-TIME.xlsx
- Figure 1/1J/ELISA-THP-1 24h-supernatant sVEGFR1-MOI.xlsx
- __MACOSX/Figure 1/1J/._ELISA-THP-1 24h-supernatant sVEGFR1-MOI.xlsx
- Figure 1/1M/ELISA-THP-1 60h-supernatant sVEGFR1-MOI.xlsx
- __MACOSX/Figure 1/1M/._ELISA-THP-1 60h-supernatant sVEGFR1-MOI.xlsx
