# Supplementary material for: sVEGFR1 up-regulation via EGR1 impairs vascular repair in SFTSV-induced hemorrhage
Source: EMBO Rep. 2025 Aug 11;26(18):4477–502. doi: 10.1038/s44319-025-00541-2 (PMC12457690; doi:10.1038/s44319-025-00541-2)
Supplement: Supplementary file 3 — Source data Fig. 1 [file 44319_2025_541_MOESM3_ESM.zip › Figure 1/1H/qPCR-THP-1 60h-SFTSV and sVEGFR1-MOI.xlsx]

## Sheet: Sheet1
	qPCR of SFTSV-L in THP-1 cells (60h)	n=3
		Mock	MOI 0.1	MOI 1	MOI 10
		0.01704	12.8465	130.58	1443.71
		0.020446	12.9598	129.645	1310.28
		0.018395	13.4921	125.177	1332.82
	qPCR of sVEGFR1 in THP-1 cells (60h)	n=3
		Mock	MOI 0.1	MOI 1	MOI 10
		0.672891	205.168	267.524	519.325
		1.11977	220.767	245.452	523.942
		1.32717	204.391	246.59	509.794
		Column B	0·1		Column C	1		Column D	10
		vs.	vs.		vs.	vs.		vs.	vs.
		Column A	Mock		Column A	Mock		Column A	Mock
		Unpaired t test			Unpaired t test			Unpaired t test
		P value	<0.0001		P value	<0.0001		P value	<0.0001
		P value summary	***		P value summary	***		P value summary	***
