# Supplementary material for: sVEGFR1 up-regulation via EGR1 impairs vascular repair in SFTSV-induced hemorrhage
Source: EMBO Rep. 2025 Aug 11;26(18):4477–502. doi: 10.1038/s44319-025-00541-2 (PMC12457690; doi:10.1038/s44319-025-00541-2)
Supplement: Supplementary file 3 — Source data Fig. 1 [file 44319_2025_541_MOESM3_ESM.zip › Figure 1/1O/ELISA-Macrophages-supernatant sVEGFR1.xlsx]

## Sheet: Sheet1
	supernatant sVEGFR1	n=3
		Mock	SFTSV
		19.7985	134.043
		19.612	95.6453
		19.8609	93.5348
		Column B	SFTSV
		vs.	vs.
		Column A	Mock
		Unpaired t test
		P value	0.0026
		P value summary	**
