# Supplementary material for: sVEGFR1 up-regulation via EGR1 impairs vascular repair in SFTSV-induced hemorrhage
Source: EMBO Rep. 2025 Aug 11;26(18):4477–502. doi: 10.1038/s44319-025-00541-2 (PMC12457690; doi:10.1038/s44319-025-00541-2)
Supplement: Supplementary file 3 — Source data Fig. 1 [file 44319_2025_541_MOESM3_ESM.zip › Figure 1/1F/qPCR-THP-1 36h-SFTSV and sVEGFR1-MOI.xlsx]

## Sheet: Sheet1
	qPCR of SFTSV-L in THP-1 cells (36h)	n=3
		Mock	MOI 0.1	MOI 1	MOI 10
		0.012104	7.72822	71.1876	501.459
		0.012044	7.72637	75.1038	506.534
		0.009869	7.8927	71.2201	496.251
	qPCR of sVEGFR1 in THP-1 cells (36h)	n=3
		Mock	MOI 0.1	MOI 1	MOI 10
		1.34091	4.2405	22.0956	223.701
		1.1948	3.70444	19.59	229.925
		0.624175	3.97659	18.9747	177
		Column B	0·1		Column C	1		Column D	10
		vs.	vs.		vs.	vs.		vs.	vs.
		Column A	Mock		Column A	Mock		Column A	Mock
		Unpaired t test			Unpaired t test			Unpaired t test
		P value	0.0004		P value	<0.0001		P value	0.0002
		P value summary	***		P value summary	***		P value summary	***
