# Supplementary material for: sVEGFR1 up-regulation via EGR1 impairs vascular repair in SFTSV-induced hemorrhage
Source: EMBO Rep. 2025 Aug 11;26(18):4477–502. doi: 10.1038/s44319-025-00541-2 (PMC12457690; doi:10.1038/s44319-025-00541-2)
Supplement: Supplementary file 3 — Source data Fig. 1 [file 44319_2025_541_MOESM3_ESM.zip › Figure 1/1A/qPCR-THP-1-SFTSV and sVEGFR1-TIME.xlsx]

## Sheet: Sheet1
	qPCR of SFTSV-L in THP-1 cells	n=3
		Mock	12h	24h	36h	48h	60h
		0.904081	15.9075	587.505	1515.44	3564.28	5074.28
		0.953172	16.4364	656.75	1444.45	3709.42	5124.43
		1.16044	17.0009	603.509	1432.64	3808.49	5315.66
	qPCR of sVEGFR1 in THP-1 cells	n=3
		Mock	12h	24h	36h	48h	60h
		1.01589	6.35602	45.3482	79.4224	190.096	258.689
		1.16876	7.15109	50.8325	65.4049	204.217	277.373
		0.84222	7.91602	47.694	65.4585	215.914	282.379
	Column B	12h		Column C	24h		Column D	36h		Column E	48h		Column F	60h
	vs.	vs.		vs.	vs.		vs.	vs.		vs.	vs.		vs.	vs.
	Column A	Mock		Column A	Mock		Column A	Mock		Column A	Mock		Column A	Mock
	Unpaired t test			Unpaired t test			Unpaired t test			Unpaired t test			Unpaired t test
	P value	0.0002		P value	<0.0001		P value	0.0001		P value	<0.0001		P value	<0.0001
	P value summary	***		P value summary	***		P value summary	***		P value summary	***		P value summary	***
