# Supplementary material for: sVEGFR1 up-regulation via EGR1 impairs vascular repair in SFTSV-induced hemorrhage
Source: EMBO Rep. 2025 Aug 11;26(18):4477–502. doi: 10.1038/s44319-025-00541-2 (PMC12457690; doi:10.1038/s44319-025-00541-2)
Supplement: Supplementary file 3 — Source data Fig. 1 [file 44319_2025_541_MOESM3_ESM.zip › Figure 1/1G/qPCR-THP-1 48h-SFTSV and sVEGFR1-MOI.xlsx]

## Sheet: Sheet1
	qPCR of SFTSV-L in THP-1 cells (48h)	n=3
		Mock	MOI 0.1	MOI 1	MOI 10
		0.011555	9.14979	94.1701	625.512
		0.010782	8.91434	100.219	639.097
		0.010973	8.60207	98.382	660.576
	qPCR of sVEGFR1 in THP-1 cells (48h)	n=3
		Mock	MOI 0.1	MOI 1	MOI 10
		0.542524	123.495	394.182	3118.66
		1.39053	141.709	376.719	3145.72
		1.32556	150.244	347.671	2787.17
		Column B	0·1		Column C	1		Column D	10
		vs.	vs.		vs.	vs.		vs.	vs.
		Column A	Mock		Column A	Mock		Column A	Mock
		Unpaired t test			Unpaired t test			Unpaired t test
		P value	<0.0001		P value	<0.0001		P value	<0.0001
		P value summary	***		P value summary	***		P value summary	***
