# Supplementary material for: sVEGFR1 up-regulation via EGR1 impairs vascular repair in SFTSV-induced hemorrhage
Source: EMBO Rep. 2025 Aug 11;26(18):4477–502. doi: 10.1038/s44319-025-00541-2 (PMC12457690; doi:10.1038/s44319-025-00541-2)
Supplement: Supplementary file 3 — Source data Fig. 1 [file 44319_2025_541_MOESM3_ESM.zip › Figure 1/1N/qPCR-Macrophages-SFTSV and sVEGFR1.xlsx]

## Sheet: Sheet1
	qPCR of SFTSV-L in Macrophages	n=3
		Mock	SFTSV
		1.02186	5273
		0.749503	5298.69
		1.30568	5384.56
		Column B	SFTSV
		vs.	vs.
		Column A	Mock
		Unpaired t test
		P value	<0.0001
		P value summary	***
	qPCR of sVEGFR1 in Macrophages	n=3
		Mock	SFTSV
		1.39934	4.37308
		0.973337	4.19185
		0.734198	4.72248
		Column B	SFTSV
		vs.	vs.
		Column A	Mock
		Unpaired t test
		P value	0.0002
		P value summary	***
