# Supplementary material for: sVEGFR1 up-regulation via EGR1 impairs vascular repair in SFTSV-induced hemorrhage
Source: EMBO Rep. 2025 Aug 11;26(18):4477–502. doi: 10.1038/s44319-025-00541-2 (PMC12457690; doi:10.1038/s44319-025-00541-2)
Supplement: Supplementary file 3 — Source data Fig. 1 [file 44319_2025_541_MOESM3_ESM.zip › Figure 1/1I/ELISA-THP-1 12h-supernatant sVEGFR1-MOI.xlsx]

## Sheet: Sheet1
	supernatant sVEGFR1 (12h)	n=3
		Mock	MOI 0.1	MOI 1	MOI 10
		81.7408	75.0911	90.2945	254.134
		74.6561	69.8187	79.4006	225.305
		77.0394	65.5577	75.7422	229.255
		Column B	0.1		Column C	1		Column D	10
		vs.	vs.		vs.	vs.		vs.	vs.
		Column A	Mock		Column A	Mock		Column A	Mock
		Unpaired t test			Unpaired t test			Unpaired t test
		P value	0.091		P value	0.455		P value	<0.0001
		P value summary	ns		P value summary	ns		P value summary	***
