# Supplementary material for: sVEGFR1 up-regulation via EGR1 impairs vascular repair in SFTSV-induced hemorrhage
Source: EMBO Rep. 2025 Aug 11;26(18):4477–502. doi: 10.1038/s44319-025-00541-2 (PMC12457690; doi:10.1038/s44319-025-00541-2)
Supplement: Supplementary file 3 — Source data Fig. 1 [file 44319_2025_541_MOESM3_ESM.zip › Figure 1/1L/ELISA-THP-1 48h-supernatant sVEGFR1-MOI.xlsx]

## Sheet: Sheet1
	supernatant sVEGFR1 (48h)	n=3
		Mock	MOI 0.1	MOI 1	MOI 10
		26.7162	234.442	892.992	3983.44
		37.4463	227.677	875.638	3389.47
		19.5274	211.571	857.28	3913.51
		Column B	0.1		Column C	1		Column D	10
		vs.	vs.		vs.	vs.		vs.	vs.
		Column A	Mock		Column A	Mock		Column A	Mock
		Unpaired t test			Unpaired t test			Unpaired t test
		P value	<0.0001		P value	<0.0001		P value	<0.0001
		P value summary	***		P value summary	***		P value summary	***
