# Supplementary material for: sVEGFR1 up-regulation via EGR1 impairs vascular repair in SFTSV-induced hemorrhage
Source: EMBO Rep. 2025 Aug 11;26(18):4477–502. doi: 10.1038/s44319-025-00541-2 (PMC12457690; doi:10.1038/s44319-025-00541-2)
Supplement: Supplementary file 3 — Source data Fig. 1 [file 44319_2025_541_MOESM3_ESM.zip › Figure 1/1K/ELISA-THP-1 36h-supernatant sVEGFR1-MOI.xlsx]

## Sheet: Sheet1
	supernatant sVEGFR1 (36h)	n=3
		Mock	MOI 0.1	MOI 1	MOI 10
		107.898	91.7302	504.717	1773.19
		112.933	117.714	524.657	1576.89
		108.093	109.454	513.917	1647.07
		Column B	0.1		Column C	1		Column D	10
		vs.	vs.		vs.	vs.		vs.	vs.
		Column A	Mock		Column A	Mock		Column A	Mock
		Unpaired t test			Unpaired t test			Unpaired t test
		P value	0.6919		P value	<0.0001		P value	<0.0001
		P value summary	ns		P value summary	***		P value summary	***
