# Supplementary material for: sVEGFR1 up-regulation via EGR1 impairs vascular repair in SFTSV-induced hemorrhage
Source: EMBO Rep. 2025 Aug 11;26(18):4477–502. doi: 10.1038/s44319-025-00541-2 (PMC12457690; doi:10.1038/s44319-025-00541-2)
Supplement: Supplementary file 3 — Source data Fig. 1 [file 44319_2025_541_MOESM3_ESM.zip › Figure 1/1B/quantification.xlsx]

## Sheet: Sheet1
	Relative Expression sVEGFR1/GAPDH	n=3
		Mock	12h	24h	36h	48h	60h
		1	1.13071	1.34665	1.53949	1.61582	1.44807
		1	1.01273	1.19558	1.41751	1.49265	1.48789
		1	1.02632	1.24194	1.43141	1.49316	1.89252
	Column B	12h		Column C	24h		Column D	36h		Column E	48h		Column F	60h
	vs.	vs.		vs.	vs.		vs.	vs.		vs.	vs.		vs.	vs.
	Column A	Mock		Column A	Mock		Column A	Mock		Column A	Mock		Column A	Mock
	Unpaired t test			Unpaired t test			Unpaired t test			Unpaired t test			Unpaired t test
	P value	0.2035		P value	0.0043		P value	0.0003		P value	0.0002		P value	0.0127
	P value summary	ns		P value summary	**		P value summary	***		P value summary	***		P value summary	*
