# Supplementary material for: sVEGFR1 up-regulation via EGR1 impairs vascular repair in SFTSV-induced hemorrhage
Source: EMBO Rep. 2025 Aug 11;26(18):4477–502. doi: 10.1038/s44319-025-00541-2 (PMC12457690; doi:10.1038/s44319-025-00541-2)
Supplement: Supplementary file 3 — Source data Fig. 1 [file 44319_2025_541_MOESM3_ESM.zip › Figure 1/1E/qPCR-THP-1 24h-SFTSV and sVEGFR1-MOI.xlsx]

## Sheet: Sheet1
	qPCR of SFTSV-L in THP-1 cells (24h)	n=3
		Mock	MOI 0.1	MOI 1	MOI 10
		0.010908	3.31426	37.0697	259.822
		0.013029	2.80935	37.6653	274.501
		0.010066	3.37634	32.2734	278.671
	qPCR of sVEGFR1 in THP-1 cells (24h)	n=3
		Mock	MOI 0.1	MOI 1	MOI 10
		0.892316	1.60284	3.56286	8.89147
		1.06399	1.63461	3.09801	9.2569
		1.05328	1.5856	3.25759	7.43229
		Column B	0·1		Column C	1		Column D	10
		vs.	vs.		vs.	vs.		vs.	vs.
		Column A	Mock		Column A	Mock		Column A	Mock
		Unpaired t test			Unpaired t test			Unpaired t test
		P value	0.0005		P value	<0.0001		P value	0.0002
		P value summary	***		P value summary	***		P value summary	***
