# Supplementary material for: sVEGFR1 up-regulation via EGR1 impairs vascular repair in SFTSV-induced hemorrhage
Source: EMBO Rep. 2025 Aug 11;26(18):4477–502. doi: 10.1038/s44319-025-00541-2 (PMC12457690; doi:10.1038/s44319-025-00541-2)
Supplement: Supplementary file 3 — Source data Fig. 1 [file 44319_2025_541_MOESM3_ESM.zip › Figure 1/1P/qPCR-BMDMs-SFTSV and sVEGFR1.xlsx]

## Sheet: Sheet1
	qPCR of SFTSV-L in BMDMs	n=3
		Mock	SFTSV
		1.12927	1310.09
		0.853796	1267.8
		1.03716	1211.31
		Column B	SFTSV
		vs.	vs.
		Column A	Mock
		Unpaired t test
		P value	<0.0001
		P value summary	***
	qPCR of sVEGFR1 in BMDMs	n=3
		Mock	SFTSV
		1.18373	3.55358
		0.896521	2.81184
		0.942295	2.1637
		Column B	SFTSV
		vs.	vs.
		Column A	Mock
		Unpaired t test
		P value	0.0111
		P value summary	*
