# Supplementary material for: sVEGFR1 up-regulation via EGR1 impairs vascular repair in SFTSV-induced hemorrhage
Source: EMBO Rep. 2025 Aug 11;26(18):4477–502. doi: 10.1038/s44319-025-00541-2 (PMC12457690; doi:10.1038/s44319-025-00541-2)
Supplement: Supplementary file 3 — Source data Fig. 1 [file 44319_2025_541_MOESM3_ESM.zip › Figure 1/1D/qPCR-THP-1 12h-SFTSV and sVEGFR1-MOI.xlsx]

## Sheet: Sheet1
	qPCR of SFTSV-L in THP-1 cells (12h)	n=3
		Mock	MOI 0.1	MOI 1	MOI 10
		0.00986789	0.412877	5.06651	55.2084
		0.010007	0.43063	5.67631	53.0068
		0.0101268	0.406275	5.85768	45.5181
	qPCR of sVEGFR1 in THP-1 cells (12h)	n=3
		Mock	MOI 0.1	MOI 1	MOI 10
		1.46787	3.00448	7.3774	36.7919
		0.974415	2.22485	4.63293	36.7366
		0.699146	3.74424	8.71665	34.1681
		Column B	0·1		Column C	1		Column D	10
		vs.	vs.		vs.	vs.		vs.	vs.
		Column A	Mock		Column A	Mock		Column A	Mock
		Unpaired t test			Unpaired t test			Unpaired t test
		P value	0.0169		P value	0.0087		P value	<0.0001
		P value summary	*		P value summary	**		P value summary	***
