# Supplementary material for: sVEGFR1 up-regulation via EGR1 impairs vascular repair in SFTSV-induced hemorrhage
Source: EMBO Rep. 2025 Aug 11;26(18):4477–502. doi: 10.1038/s44319-025-00541-2 (PMC12457690; doi:10.1038/s44319-025-00541-2)
Supplement: Supplementary file 3 — Source data Fig. 1 [file 44319_2025_541_MOESM3_ESM.zip › Figure 1/1C/ELISA-THP-1-supernatant sVEGFR1-TIME.xlsx]

## Sheet: Sheet1
	supernatant sVEGFR1	n=3
		Mock	12h	24h	36h	48h	60h
		0 (Not Detected)	0 (Not Detected)	308.477	832.684	1660.38	1980.05
		0 (Not Detected)	0 (Not Detected)	241.545	1363.08	1439.71	1784.28
		0 (Not Detected)	0 (Not Detected)	257.766	819.426	1521.19	1874.77
		Column C	24h		Column D	36h		Column E	48h		Column F	60h
		vs.	vs.		vs.	vs.		vs.	vs.		vs.	vs.
		Column A	Mock		Column A	Mock		Column A	Mock		Column A	Mock
		Unpaired t test			Unpaired t test			Unpaired t test			Unpaired t test
		P value	0.0002		P value	0.0049		P value	<0.0001		P value	<0.0001
		P value summary	***		P value summary	**		P value summary	***		P value summary	***
