# Supplementary material for: sVEGFR1 up-regulation via EGR1 impairs vascular repair in SFTSV-induced hemorrhage
Source: EMBO Rep. 2025 Aug 11;26(18):4477–502. doi: 10.1038/s44319-025-00541-2 (PMC12457690; doi:10.1038/s44319-025-00541-2)
Supplement: Supplementary file 4 — Source data Fig. 2 [file 44319_2025_541_MOESM4_ESM.zip]

Archive with 46 entries (40 files):
- Figure 2/
- __MACOSX/._Figure 2
- Figure 2/.DS_Store
- __MACOSX/Figure 2/._.DS_Store
- Figure 2/2A/
- __MACOSX/Figure 2/._2A
- Figure 2/2C/
- __MACOSX/Figure 2/._2C
- Figure 2/2D/
- __MACOSX/Figure 2/._2D
- Figure 2/2E/
- __MACOSX/Figure 2/._2E
- Figure 2/2B/
- __MACOSX/Figure 2/._2B
- Figure 2/2A/qPCR-Mice Blood-SFTSV and sVEGFR1.xlsx
- __MACOSX/Figure 2/2A/._qPCR-Mice Blood-SFTSV and sVEGFR1.xlsx
- Figure 2/2C/western sVEGFR1.tiff
- __MACOSX/Figure 2/2C/._western sVEGFR1.tiff
- Figure 2/2C/western NP and GAPDH.tiff
- __MACOSX/Figure 2/2C/._western NP and GAPDH.tiff
- Figure 2/2C/quantification.xlsx
- __MACOSX/Figure 2/2C/._quantification.xlsx
- Figure 2/2D/SFTSV_spleen SFTSV-Gn.tiff
- __MACOSX/Figure 2/2D/._SFTSV_spleen SFTSV-Gn.tiff
- Figure 2/2D/Mock_spleen merge.tiff
- __MACOSX/Figure 2/2D/._Mock_spleen merge.tiff
- Figure 2/2D/quantification.xlsx
- __MACOSX/Figure 2/2D/._quantification.xlsx
- Figure 2/2D/SFTSV_spleen merge.tiff
- __MACOSX/Figure 2/2D/._SFTSV_spleen merge.tiff
- Figure 2/2D/Mock_spleen dapi.tiff
- __MACOSX/Figure 2/2D/._Mock_spleen dapi.tiff
- Figure 2/2D/Mock_spleen sVEGFR1.tiff
- __MACOSX/Figure 2/2D/._Mock_spleen sVEGFR1.tiff
- Figure 2/2D/SFTSV_spleen dapi.tiff
- __MACOSX/Figure 2/2D/._SFTSV_spleen dapi.tiff
- Figure 2/2D/SFTSV_spleen sVEGFR1.tiff
- __MACOSX/Figure 2/2D/._SFTSV_spleen sVEGFR1.tiff
- Figure 2/2D/Mock_spleen SFTSV-Gn.tiff
- __MACOSX/Figure 2/2D/._Mock_spleen SFTSV-Gn.tiff
- Figure 2/2E/ELISA-Patients-serum sVEGFR1.xlsx
- __MACOSX/Figure 2/2E/._ELISA-Patients-serum sVEGFR1.xlsx
- Figure 2/2B/ELISA-Mice-serum sVEGFR1.xlsx
- __MACOSX/Figure 2/2B/._ELISA-Mice-serum sVEGFR1.xlsx
- Figure 2/2B/.DS_Store
- __MACOSX/Figure 2/2B/._.DS_Store
