# Supplementary material for: sVEGFR1 up-regulation via EGR1 impairs vascular repair in SFTSV-induced hemorrhage
Source: EMBO Rep. 2025 Aug 11;26(18):4477–502. doi: 10.1038/s44319-025-00541-2 (PMC12457690; doi:10.1038/s44319-025-00541-2)
Supplement: Supplementary file 4 — Source data Fig. 2 [file 44319_2025_541_MOESM4_ESM.zip › Figure 2/2A/qPCR-Mice Blood-SFTSV and sVEGFR1.xlsx]

## Sheet: Sheet1
	qPCR of SFTSV-L in hu-PBL NCG mice blood	n=5
		Mock	SFTSV
		1.00536	1.02668e+06
		1.40031	1.03148e+06
		1.02061	707593
		1.69452	644965
		1.22993	716709
		Column B	SFTSV
		vs.	vs.
		Column A	Mock
		Unpaired t test
		P value	<0.0001
		P value summary	***
	qPCR of sVEGFR1 in hu-PBL NCG mice blood	n=5
		Mock	SFTSV
		1.01871	11.3351
		1.17466	8.46654
		1.46115	7.37531
		0.750957	6.51047
		1.04539	5.58087
		Column B	SFTSV
		vs.	vs.
		Column A	Mock
		Unpaired t test
		P value	0.0001
		P value summary	***
