# Supplementary material for: sVEGFR1 up-regulation via EGR1 impairs vascular repair in SFTSV-induced hemorrhage
Source: EMBO Rep. 2025 Aug 11;26(18):4477–502. doi: 10.1038/s44319-025-00541-2 (PMC12457690; doi:10.1038/s44319-025-00541-2)
Supplement: Supplementary file 4 — Source data Fig. 2 [file 44319_2025_541_MOESM4_ESM.zip › Figure 2/2C/quantification.xlsx]

## Sheet: Sheet1
	Relative Expression sVEGFR1/GAPDH
		Mock (n=3)	SFTSV (n=5)
		1	1.35663
		0.716479	2.30417
		0.811	2.74991
			1.88003
			2.45082
		Column B	SFTSV
		vs.	vs.
		Column A	Mock
		Unpaired t test
		P value	0.0074
		P value summary	**
