# Supplementary material for: sVEGFR1 up-regulation via EGR1 impairs vascular repair in SFTSV-induced hemorrhage
Source: EMBO Rep. 2025 Aug 11;26(18):4477–502. doi: 10.1038/s44319-025-00541-2 (PMC12457690; doi:10.1038/s44319-025-00541-2)
Supplement: Supplementary file 4 — Source data Fig. 2 [file 44319_2025_541_MOESM4_ESM.zip › Figure 2/2E/ELISA-Patients-serum sVEGFR1.xlsx]

## Sheet: Sheet1
	serum sVEGFR1	n=30
		Control Group	Mild Group	Severe Group
		0 (Not Detected)	675.604	721.067
		17.7283	697.832	726.714
		147.114	717.675	653.817
		270.297	642.298	1222.82
		277.201	573.511	1271.47
		200.169	632.476	1310.58
		139.063	277.201	1556.69
		149.508	323.181	1501.62
		187.446	313.172	1469.66
		0 (Not Detected)	441.808	721.632
		0 (Not Detected)	429.97	754.838
		0 (Not Detected)	402.285	708.616
		0 (Not Detected)	283.381	1255.8
		0 (Not Detected)	303.091	1204.46
		0 (Not Detected)	313.842	1121.71
		487.307	837.647	732.917
		519.964	800.584	696.127
		545.081	837.647	642.875
		464.058	519.964	630.161
		478.157	449.25	649.79
		533.747	413.028	592.898
		0 (Not Detected)	524.166	1999.47
		0 (Not Detected)	580.575	1951.94
		34.9626	523.566	2033.72
		191.959	257.065	428.095
		216.357	297.006	507.315
		127.597	275.823	572.921
		467.13	762.68	1034.49
		443.671	659.563	899.583
		504.898	655.542	961.968
		Column B	Mild Group		Column C	Severe Group		Column C	Severe Group
		vs.	vs.		vs.	vs.		vs.	vs.
		Column A	Control Group		Column A	Control Group		Column B	Mild Group
		Unpaired t test			Unpaired t test			Unpaired t test
		P value	<0.0001		P value	<0.0001		P value	<0.0001
		P value summary	***		P value summary	***		P value summary	***
