# Supplementary material for: sVEGFR1 up-regulation via EGR1 impairs vascular repair in SFTSV-induced hemorrhage
Source: EMBO Rep. 2025 Aug 11;26(18):4477–502. doi: 10.1038/s44319-025-00541-2 (PMC12457690; doi:10.1038/s44319-025-00541-2)
Supplement: Supplementary file 4 — Source data Fig. 2 [file 44319_2025_541_MOESM4_ESM.zip › Figure 2/2B/ELISA-Mice-serum sVEGFR1.xlsx]

## Sheet: Sheet1
	serum sVEGFR1	n=5
		Mock	SFTSV
		2.19478	30.1337
		1.58838	33.446
		2.4516	12.2054
		2.79255	27.4994
		1.85671	16.1777
		Column B	SFTSV
		vs.	vs.
		Column A	Mock
		Unpaired t test
		P value	0.0008
		P value summary	***
