# Supplementary material for: sVEGFR1 up-regulation via EGR1 impairs vascular repair in SFTSV-induced hemorrhage
Source: EMBO Rep. 2025 Aug 11;26(18):4477–502. doi: 10.1038/s44319-025-00541-2 (PMC12457690; doi:10.1038/s44319-025-00541-2)
Supplement: Supplementary file 5 — Source data Fig. 3 [file 44319_2025_541_MOESM5_ESM.zip]

Archive with 74 entries (69 files):
- Figure 3/
- __MACOSX/._Figure 3
- Figure 3/3B/
- __MACOSX/Figure 3/._3B
- Figure 3/3C/
- __MACOSX/Figure 3/._3C
- Figure 3/3D/
- __MACOSX/Figure 3/._3D
- Figure 3/.DS_Store
- __MACOSX/Figure 3/._.DS_Store
- Figure 3/3A/
- __MACOSX/Figure 3/._3A
- Figure 3/3B/severe group Day5 4X.tiff
- __MACOSX/Figure 3/3B/._severe group Day5 4X.tiff
- Figure 3/3B/control group Day5 10X.tiff
- __MACOSX/Figure 3/3B/._control group Day5 10X.tiff
- Figure 3/3B/mild group Day3 10X.tiff
- __MACOSX/Figure 3/3B/._mild group Day3 10X.tiff
- Figure 3/3B/mild group Day3 4X.tiff
- __MACOSX/Figure 3/3B/._mild group Day3 4X.tiff
- Figure 3/3B/control group Day3 4X.tiff
- __MACOSX/Figure 3/3B/._control group Day3 4X.tiff
- Figure 3/3B/control group Day3 10X.tiff
- __MACOSX/Figure 3/3B/._control group Day3 10X.tiff
- Figure 3/3B/mild group Day5 10X.tiff
- __MACOSX/Figure 3/3B/._mild group Day5 10X.tiff
- Figure 3/3B/quantification.xlsx
- __MACOSX/Figure 3/3B/._quantification.xlsx
- Figure 3/3B/mild group Day5 4X.tiff
- __MACOSX/Figure 3/3B/._mild group Day5 4X.tiff
- Figure 3/3B/severe group Day3 10X.tiff
- __MACOSX/Figure 3/3B/._severe group Day3 10X.tiff
- Figure 3/3B/severe group Day3 4X.tiff
- __MACOSX/Figure 3/3B/._severe group Day3 4X.tiff
- Figure 3/3B/control group Day5 4X.tiff
- __MACOSX/Figure 3/3B/._control group Day5 4X.tiff
- Figure 3/3B/severe group Day5 10X.tiff
- __MACOSX/Figure 3/3B/._severe group Day5 10X.tiff
- Figure 3/3C/SFTS group anti-sVEGFR1.tiff
- __MACOSX/Figure 3/3C/._SFTS group anti-sVEGFR1.tiff
- Figure 3/3C/SFTS group anti-Con.tiff
- __MACOSX/Figure 3/3C/._SFTS group anti-Con.tiff
- Figure 3/3C/control group anti-sVEGFR1.tiff
- __MACOSX/Figure 3/3C/._control group anti-sVEGFR1.tiff
- Figure 3/3C/quantification.xlsx
- __MACOSX/Figure 3/3C/._quantification.xlsx
- Figure 3/3C/control group anti-Con.tiff
- __MACOSX/Figure 3/3C/._control group anti-Con.tiff
- Figure 3/3D/SFTS group none 24h.tiff
- __MACOSX/Figure 3/3D/._SFTS group none 24h.tiff
- Figure 3/3D/SFTS group VEGFA 12h.tiff
- __MACOSX/Figure 3/3D/._SFTS group VEGFA 12h.tiff
- Figure 3/3D/control group sVEGFR1 24h.tiff
- __MACOSX/Figure 3/3D/._control group sVEGFR1 24h.tiff
- Figure 3/3D/control group none 12h.tiff
- __MACOSX/Figure 3/3D/._control group none 12h.tiff
- Figure 3/3D/quantification.xlsx
- __MACOSX/Figure 3/3D/._quantification.xlsx
- Figure 3/3D/SFTS group none 12h.tiff
- __MACOSX/Figure 3/3D/._SFTS group none 12h.tiff
- Figure 3/3D/SFTS group VEGFA 24h.tiff
- __MACOSX/Figure 3/3D/._SFTS group VEGFA 24h.tiff
- Figure 3/3D/control group sVEGFR1 12h.tiff
- __MACOSX/Figure 3/3D/._control group sVEGFR1 12h.tiff
- Figure 3/3D/control group none 24h.tiff
- __MACOSX/Figure 3/3D/._control group none 24h.tiff
- Figure 3/3A/control group.tiff
- __MACOSX/Figure 3/3A/._control group.tiff
- Figure 3/3A/quantification.xlsx
- __MACOSX/Figure 3/3A/._quantification.xlsx
- Figure 3/3A/mild group.tiff
- __MACOSX/Figure 3/3A/._mild group.tiff
- Figure 3/3A/severe group.tiff
- __MACOSX/Figure 3/3A/._severe group.tiff
