# Supplementary material for: sVEGFR1 up-regulation via EGR1 impairs vascular repair in SFTSV-induced hemorrhage
Source: EMBO Rep. 2025 Aug 11;26(18):4477–502. doi: 10.1038/s44319-025-00541-2 (PMC12457690; doi:10.1038/s44319-025-00541-2)
Supplement: Supplementary file 5 — Source data Fig. 3 [file 44319_2025_541_MOESM5_ESM.zip › Figure 3/3C/quantification.xlsx]

## Sheet: Sheet1
	Increasing fold	n=3
		anti-Con	anti-sVEGFR1	anti-Con	anti-sVEGFR1
		1.05506	1.31883	0.098912	0.263765
		0.98912	1.18694	0.0329707	0.230795
		0.956149	1.31883	0.0329707	0.428619
		Column B	anti-sVEGFR1		Column D	anti-sVEGFR1
		vs.	vs.		vs.	vs.
		Column A	anti-Con		Column C	anti-Con
		Unpaired t test			Unpaired t test
		P value	0.0065		P value	0.0177
		P value summary	**		P value summary	*
