# Supplementary material for: sVEGFR1 up-regulation via EGR1 impairs vascular repair in SFTSV-induced hemorrhage
Source: EMBO Rep. 2025 Aug 11;26(18):4477–502. doi: 10.1038/s44319-025-00541-2 (PMC12457690; doi:10.1038/s44319-025-00541-2)
Supplement: Supplementary file 5 — Source data Fig. 3 [file 44319_2025_541_MOESM5_ESM.zip › Figure 3/3D/quantification.xlsx]

## Sheet: Sheet1
	Increasing fold (12h)		n=3
			Control Group		SFTS Group
		sVEGFR1	-	+	-	-
		VEGFA	-	-	-	+
			0.964843	0.674068	0.171821	0.277557
			0.938409	0.528681	0.13217	0.290775
			1.09701	0.634417	0.105736	0.317209
		Column B	Data Set-B		Column D	Data Set-D
		vs.	vs.		vs.	vs.
		Column A	Data Set-A		Column C	Data Set-C
		Unpaired t test			Unpaired t test
		P value	0.0041		P value	0.0021
		P value summary	**		P value summary	**
	Increasing fold (24h)		n=3
			Control Group		SFTS Group
		sVEGFR1	-	+	-	-
		VEGFA	-	-	-	+
			0.979792	0.428659	0	0.122474
			1.10227	0.489896	0	0.122474
			0.918555	0.61237	0	0.183711
		Column B	Data Set-B		Column D	Data Set-D
		vs.	vs.		vs.	vs.
		Column A	Data Set-A		Column C	Data Set-C
		Unpaired t test			Unpaired t test
		P value	0.003		P value	0.0022
		P value summary	**		P value summary	**
