# Supplementary material for: sVEGFR1 up-regulation via EGR1 impairs vascular repair in SFTSV-induced hemorrhage
Source: EMBO Rep. 2025 Aug 11;26(18):4477–502. doi: 10.1038/s44319-025-00541-2 (PMC12457690; doi:10.1038/s44319-025-00541-2)
Supplement: Supplementary file 5 — Source data Fig. 3 [file 44319_2025_541_MOESM5_ESM.zip › Figure 3/3A/quantification.xlsx]

## Sheet: Sheet1
	Increasing fold	n=3
		Control	Mild	Severe
		1.10627	0.0167616	0.0167616
		0.972176	0.0335233	0.050285
		0.921891	0.0670466	0.0335233
		Column B	Mild		Column C	Severe
		vs.	vs.		vs.	vs.
		Column A	Control		Column A	Control
		Unpaired t test			Unpaired t test
		P value	<0.0001		P value	<0.0001
		P value summary	***		P value summary	***
