# Supplementary material for: sVEGFR1 up-regulation via EGR1 impairs vascular repair in SFTSV-induced hemorrhage
Source: EMBO Rep. 2025 Aug 11;26(18):4477–502. doi: 10.1038/s44319-025-00541-2 (PMC12457690; doi:10.1038/s44319-025-00541-2)
Supplement: Supplementary file 6 — Source data Fig. 4 [file 44319_2025_541_MOESM6_ESM.zip]

Archive with 54 entries (45 files):
- Figure 4/
- __MACOSX/._Figure 4
- Figure 4/.DS_Store
- __MACOSX/Figure 4/._.DS_Store
- Figure 4/4E/
- __MACOSX/Figure 4/._4E
- Figure 4/4C/
- __MACOSX/Figure 4/._4C
- Figure 4/4D/
- __MACOSX/Figure 4/._4D
- Figure 4/4A/
- __MACOSX/Figure 4/._4A
- Figure 4/4F/
- __MACOSX/Figure 4/._4F
- Figure 4/4H/
- __MACOSX/Figure 4/._4H
- Figure 4/4I/
- __MACOSX/Figure 4/._4I
- Figure 4/4G/
- __MACOSX/Figure 4/._4G
- Figure 4/4E/qPCR-Macrophages-EGR1.xlsx
- __MACOSX/Figure 4/4E/._qPCR-Macrophages-EGR1.xlsx
- Figure 4/4C/western NP and GAPDH.tiff
- __MACOSX/Figure 4/4C/._western NP and GAPDH.tiff
- Figure 4/4C/quantification.xlsx
- __MACOSX/Figure 4/4C/._quantification.xlsx
- Figure 4/4C/western EGR1.tiff
- __MACOSX/Figure 4/4C/._western EGR1.tiff
- Figure 4/4D/western NP and GAPDH.tiff
- __MACOSX/Figure 4/4D/._western NP and GAPDH.tiff
- Figure 4/4D/quantification.xlsx
- __MACOSX/Figure 4/4D/._quantification.xlsx
- Figure 4/4D/western EGR1.tiff
- __MACOSX/Figure 4/4D/._western EGR1.tiff
- Figure 4/4A/heatmap.xlsx
- __MACOSX/Figure 4/4A/._heatmap.xlsx
- Figure 4/4F/qPCR-BMDMs-EGR1.xlsx
- __MACOSX/Figure 4/4F/._qPCR-BMDMs-EGR1.xlsx
- Figure 4/4H/western NP.tiff
- __MACOSX/Figure 4/4H/._western NP.tiff
- Figure 4/4H/western GAPDH.tiff
- __MACOSX/Figure 4/4H/._western GAPDH.tiff
- Figure 4/4H/quantification.xlsx
- __MACOSX/Figure 4/4H/._quantification.xlsx
- Figure 4/4H/western EGR1.tiff
- __MACOSX/Figure 4/4H/._western EGR1.tiff
- Figure 4/4I/Mock_spleen EGR1.tiff
- __MACOSX/Figure 4/4I/._Mock_spleen EGR1.tiff
- Figure 4/4I/SFTSV_spleen EGR1.tiff
- __MACOSX/Figure 4/4I/._SFTSV_spleen EGR1.tiff
- Figure 4/4I/quantification.xlsx
- __MACOSX/Figure 4/4I/._quantification.xlsx
- Figure 4/4G/qPCR-Mice Blood-EGR1.xlsx
- __MACOSX/Figure 4/4G/._qPCR-Mice Blood-EGR1.xlsx
