# Supplementary material for: sVEGFR1 up-regulation via EGR1 impairs vascular repair in SFTSV-induced hemorrhage
Source: EMBO Rep. 2025 Aug 11;26(18):4477–502. doi: 10.1038/s44319-025-00541-2 (PMC12457690; doi:10.1038/s44319-025-00541-2)
Supplement: Supplementary file 6 — Source data Fig. 4 [file 44319_2025_541_MOESM6_ESM.zip › Figure 4/4D/quantification.xlsx]

## Sheet: Sheet1
	Relative Expression EGR1/GAPDH in THP-1 cells		n=3
		Mock	4h	6h	12h	24h	36h
		1	1.07304	1.09924	1.45113	1.82044	1.89814
		1	1.04784	1.07815	1.42081	1.72271	1.86602
		1	1.02353	1.05148	1.37366	1.69079	1.84008
		Column B	4h		Column C	6h		Column D	12h		Column E	24h		Column F	36h
		vs.	vs.		vs.	vs.		vs.	vs.		vs.	vs.		vs.	vs.
		Column A	Mock		Column A	Mock		Column A	Mock		Column A	Mock		Column A	Mock
		Unpaired t test			Unpaired t test			Unpaired t test			Unpaired t test			Unpaired t test
		P value	0.0281		P value	0.0053		P value	<0.0001		P value	<0.0001		P value	<0.0001
		P value summary	*		P value summary	**		P value summary	***		P value summary	***		P value summary	***
