# Supplementary material for: sVEGFR1 up-regulation via EGR1 impairs vascular repair in SFTSV-induced hemorrhage
Source: EMBO Rep. 2025 Aug 11;26(18):4477–502. doi: 10.1038/s44319-025-00541-2 (PMC12457690; doi:10.1038/s44319-025-00541-2)
Supplement: Supplementary file 6 — Source data Fig. 4 [file 44319_2025_541_MOESM6_ESM.zip › Figure 4/4A/heatmap.xlsx]

## Sheet: Sheet1
gene_name	Mock1	Mock2	Mock3	SFTSV1	SFTSV2	SFTSV3
ADNP	4.21439	4.19805	4.83944	4.06837	16.4769	19.8805
ADAMTS1	14.146	14.8719	15.0942	17.9624	17.4966	17.2326
AMOTL2	11.7765	13.2723	15.4985	17.5031	15.0129	18.1239
ATM	3.06304	3.00327	2.79127	2.35464	2.08687	2.10284
BASP1	125.215	120.226	21.8035	17.5623	18.6838	20.0454
BCL2L1	66.9411	62.5399	65.476	22.758	20.8929	68.6428
BCL6	0.162924	0.170547	0.200047	0.305016	0.330285	0.277219
BTN3A2	0.527379	0.859888	2.22623	0.653492	0.630423	0.595572
BCAP31	28.2568	47.4234	44.8851	26.9248	26.1135	27.9981
CHP1	4.22075	5.53864	15.0718	14.3389	15.3962	14.5039
CCN1	55.3506	56.6102	56.9558	75.914	81.9917	71.4604
CCND3	4.07943	3.17811	2.81952	3.63732	6.64475	6.55168
CCL20	25.98	22.8904	23.0878	32.5585	26.1529	33.9314
CIAPIN1	14.7334	16.7926	22.2084	23.4255	22.6769	23.2389
CHD9	4.0779	4.98589	4.7351	3.00137	3.07533	2.98761
CXCL2	39.8204	39.8127	38.4076	60.8983	54.2037	52.0549
CXCL8	32.2773	29.6267	34.6566	52.9522	44.333	52.0048
CELF2	2.80567	3.92712	3.94586	1.4396	2.99434	1.39364
CLDN4	0.510369	0.323995	0.554764	0.92975	0.880796	0.821274
CTDSPL	8.98788	2.80153	3.12191	2.37985	2.47453	2.54327
CXCL3	3.01511	2.6059	2.26497	3.82469	3.70738	4.9057
CLK1	9.0289	8.05582	8.49441	6.03152	5.93491	7.03581
CBFB	7.31938	9.04833	8.31395	8.52881	20.5399	8.79946
CREB1	1.1415	1.22125	1.1507	1.38669	3.11493	1.16755
CSNK2B	48.2127	16.4309	49.3525	19.697	14.8859	16.4228
CXCL1	317.846	300.108	295.965	369.983	359.394	371.673
DUSP3	24.8403	25.6217	26.3644	26.3212	3.478	3.85083
DEGS1	16.502	24.2506	14.9477	23.8037	22.8673	28.0887
EGR1	10.8179	11.3879	9.63899	22.1024	22.1085	18.4405
F11R	2.27882	2.49775	3.48997	12.5309	2.96733	2.22298
FOS	0.285177	0.188209	0.277061	0.377673	0.756118	0.395118
FKRP	2.09664	0.346572	1.85155	0.34938	0.573524	0.289307
HMGA2	8.42475	5.44772	8.99453	5.17854	4.4749	5.94731
HAS3	21.0639	21.0799	11.6943	22.3165	18.0199	52.8227
ICAM3	3.48669	3.43598	2.66413	2.732	2.03528	1.27747
IL6	48.8989	61.4718	59.2185	87.5927	65.0547	66.2746
IFIT2	0.72085	0.654341	0.806946	2.18886	2.10638	2.11303
JUNB	14.3851	13.8839	13.5695	19.6873	17.4966	16.8128
LITAF	22.2142	21.4377	21.2981	13.167	20.53	9.72119
LY6E	12.2882	14.5582	22.443	13.6436	11.2553	10.2489
LASP1	50.8242	12.7072	50.4469	12.6226	14.3825	16.3999
MKLN1	5.17614	5.68668	5.44683	11.1373	10.4427	5.28315
NF2	10.8988	14.5865	17.515	9.71869	10.2131	10.0129
NONO	63.8815	67.7471	66.7055	66.1753	84.4971	109.897
ORAI1	5.22526	12.3918	5.95438	12.2341	11.4599	11.8949
PTPN12	14.8603	13.7789	16.9707	19.9462	20.8253	16.2147
POLG2	2.90406	2.94805	2.9144	1.67551	1.48593	1.70092
PRCP	2.90126	2.89807	3.33928	4.9836	5.16074	5.45678
PPT1	37.5692	29.6181	18.6357	37.6693	35.3326	40.217
PDXP	2.48683	1.99794	13.4479	13.3624	13.0178	13.7206
PDLIM5	2.35155	4.3924	5.16298	2.42305	2.46105	2.47876
PAQR3	2.42091	2.27288	2.3751	1.37652	2.07167	0.838665
PTX3	23.9607	21.3427	19.471	27.2072	25.1151	28.4889
RBMS3	0.170583	0.350261	0.301758	0.133791	0.129858	0.167672
RNF146	5.0817	5.21567	4.91964	3.11367	3.53891	4.2953
RBM15	0.648138	2.75704	3.51764	0.692645	0.671809	0.648477
RAB5B	2.59846	21.582	2.99513	3.18918	2.58914	2.88452
RNF114	22.7619	23.1809	23.0771	21.9944	10.2532	10.8089
RHOB	13.5697	12.5715	13.8479	18.9608	17.7198	17.4879
RCAN3	1.90387	1.77703	2.17684	2.95937	2.77834	3.00581
RRM2	14.3049	15.6359	14.0097	14.6541	29.9028	25.4942
RPL29	145.902	132.709	116.508	155.504	261.485	143.36
RO60	1.07519	1.50864	1.92869	2.69609	2.28015	3.04532
SLFN5	1.55295	1.2394	1.351	3.11409	1.31903	2.97688
SOCS7	0.39445	2.89408	0.591703	0.432353	0.456004	0.510519
SLC12A6	1.32897	1.38848	1.41598	1.26997	0.640839	0.629341
S1PR3	0.0311169	0.0339635	0.0364898	0.0840972	0.0440536	0.0655441
SNX1	8.78642	7.44704	5.48604	5.24558	5.54742	5.57946
SUOX	3.25555	2.16429	2.30023	6.34515	6.46826	4.4427
TSKU	4.99517	4.62144	5.3729	1.43257	2.86381	2.29851
TNF	36.7373	33.7328	34.3178	56.4299	50.3301	54.3407
TUBA1A	15.5898	12.3277	13.4519	41.2485	39.9339	19.156
TGFB2	0.327181	0.367659	0.115556	0.556735	0.4008	0.518115
TMCO1	14.3939	13.0136	12.16	10.446	9.03718	11.431
TRIM47	14.1458	12.7921	13.4199	7.58327	8.06744	7.16985
WNT2B	0.475145	0.241603	0.242519	0.108725	0.186924	0.123135
WNT5B	4.18079	9.25271	4.18484	3.52151	3.77922	4.05846
WEE1	4.00289	2.22814	4.05463	1.94465	1.79859	1.89493
ZNF24	2.11773	13.7391	3.07498	13.7037	13.5954	13.6465
ZNF281	6.69222	5.32557	5.48188	16.8513	16.3003	16.4082
XBP1	16.8603	10.0711	17.7399	9.9832	10.7685	11.1738
