# Supplementary material for: sVEGFR1 up-regulation via EGR1 impairs vascular repair in SFTSV-induced hemorrhage
Source: EMBO Rep. 2025 Aug 11;26(18):4477–502. doi: 10.1038/s44319-025-00541-2 (PMC12457690; doi:10.1038/s44319-025-00541-2)
Supplement: Supplementary file 6 — Source data Fig. 4 [file 44319_2025_541_MOESM6_ESM.zip › Figure 4/4H/quantification.xlsx]

## Sheet: Sheet1
	Relative Expression EGR1/GAPDH
		Mock (n=3)	SFTSV (n=5)
		0.909857	2.25485
		1	1.32397
		0.928075	1.09237
			1.74286
			1.57351
		Column B	SFTSV
		vs.	vs.
		Column A	Mock
		Unpaired t test
		P value	0.049
		P value summary	*
