# Supplementary material for: sVEGFR1 up-regulation via EGR1 impairs vascular repair in SFTSV-induced hemorrhage
Source: EMBO Rep. 2025 Aug 11;26(18):4477–502. doi: 10.1038/s44319-025-00541-2 (PMC12457690; doi:10.1038/s44319-025-00541-2)
Supplement: Supplementary file 6 — Source data Fig. 4 [file 44319_2025_541_MOESM6_ESM.zip › Figure 4/4I/quantification.xlsx]

## Sheet: Sheet1
	% of EGR1+ cells	n=5
		Mock	SFTSV
		0.123	1.77
		0.134	1.072
		0.128	1.565
		0.301	0.928
		0.179	1.949
		Column B	SFTSV
		vs.	vs.
		Column A	Mock
		Unpaired t test
		P value	0.0002
		P value summary	***
