# Supplementary material for: sVEGFR1 up-regulation via EGR1 impairs vascular repair in SFTSV-induced hemorrhage
Source: EMBO Rep. 2025 Aug 11;26(18):4477–502. doi: 10.1038/s44319-025-00541-2 (PMC12457690; doi:10.1038/s44319-025-00541-2)
Supplement: Supplementary file 6 — Source data Fig. 4 [file 44319_2025_541_MOESM6_ESM.zip › Figure 4/4G/qPCR-Mice Blood-EGR1.xlsx]

## Sheet: Sheet1
	qPCR of EGR1 in hu-PBL NCG mice blood	n=5
		Mock	SFTSV
		1.00602	20.7173
		3.15664	8.53355
		1.88914	36.226
		3.28018	6.00503
		1.73674	29.0219
		Column B	SFTSV
		vs.	vs.
		Column A	Mock
		Unpaired t test
		P value	0.0152
		P value summary	*
