# Supplementary material for: sVEGFR1 up-regulation via EGR1 impairs vascular repair in SFTSV-induced hemorrhage
Source: EMBO Rep. 2025 Aug 11;26(18):4477–502. doi: 10.1038/s44319-025-00541-2 (PMC12457690; doi:10.1038/s44319-025-00541-2)
Supplement: Supplementary file 7 — Source data Fig. 5 [file 44319_2025_541_MOESM7_ESM.zip]

Archive with 46 entries (38 files):
- Figure 5/
- __MACOSX/._Figure 5
- Figure 5/5G/
- __MACOSX/Figure 5/._5G
- Figure 5/5A/
- __MACOSX/Figure 5/._5A
- Figure 5/5F/
- __MACOSX/Figure 5/._5F
- Figure 5/.DS_Store
- __MACOSX/Figure 5/._.DS_Store
- Figure 5/5C/
- __MACOSX/Figure 5/._5C
- Figure 5/5D/
- __MACOSX/Figure 5/._5D
- Figure 5/5E/
- __MACOSX/Figure 5/._5E
- Figure 5/5B/
- __MACOSX/Figure 5/._5B
- Figure 5/5G/western GAPDH.tiff
- __MACOSX/Figure 5/5G/._western GAPDH.tiff
- Figure 5/5G/western EGR1 and sVEGFR1.tiff
- __MACOSX/Figure 5/5G/._western EGR1 and sVEGFR1.tiff
- Figure 5/5G/quantification.xlsx
- __MACOSX/Figure 5/5G/._quantification.xlsx
- Figure 5/5A/qPCR-HeLa overexpression-EGR1 and sVEGFR1.xlsx
- __MACOSX/Figure 5/5A/._qPCR-HeLa overexpression-EGR1 and sVEGFR1.xlsx
- Figure 5/5F/ELISA-293T overexpression-supernatant sVEGFR1.xlsx
- __MACOSX/Figure 5/5F/._ELISA-293T overexpression-supernatant sVEGFR1.xlsx
- Figure 5/5C/ELISA-HeLa overexpression-supernatant sVEGFR1.xlsx
- __MACOSX/Figure 5/5C/._ELISA-HeLa overexpression-supernatant sVEGFR1.xlsx
- Figure 5/5D/qPCR-293T overexpression-EGR1 and sVEGFR1.xlsx
- __MACOSX/Figure 5/5D/._qPCR-293T overexpression-EGR1 and sVEGFR1.xlsx
- Figure 5/5E/western GAPDH.tiff
- __MACOSX/Figure 5/5E/._western GAPDH.tiff
- Figure 5/5E/western sVEGFR1.tiff
- __MACOSX/Figure 5/5E/._western sVEGFR1.tiff
- Figure 5/5E/quantification.xlsx
- __MACOSX/Figure 5/5E/._quantification.xlsx
- Figure 5/5E/western EGR1.tiff
- __MACOSX/Figure 5/5E/._western EGR1.tiff
- Figure 5/5B/western sVEGFR1.tiff
- __MACOSX/Figure 5/5B/._western sVEGFR1.tiff
- Figure 5/5B/quantification.xlsx
- __MACOSX/Figure 5/5B/._quantification.xlsx
- Figure 5/5B/western His-tag and GAPDH.tiff
- __MACOSX/Figure 5/5B/._western His-tag and GAPDH.tiff
