# Supplementary material for: sVEGFR1 up-regulation via EGR1 impairs vascular repair in SFTSV-induced hemorrhage
Source: EMBO Rep. 2025 Aug 11;26(18):4477–502. doi: 10.1038/s44319-025-00541-2 (PMC12457690; doi:10.1038/s44319-025-00541-2)
Supplement: Supplementary file 7 — Source data Fig. 5 [file 44319_2025_541_MOESM7_ESM.zip › Figure 5/5G/quantification.xlsx]

## Sheet: Sheet1
	Relative Expression EGR1/GAPDH	n=3
		siNC	siEGR1-1	siEGR1-2	siEGR1-3
		1	0.879368	0.774126	0.727366
		1	0.873062	0.77057	0.723882
		1	0.853278	0.751175	0.701834
		Column B	siEGR1-1		Column C	siEGR1-2		Column D	siEGR1-3
		vs.	vs.		vs.	vs.		vs.	vs.
		Column A	siNC		Column A	siNC		Column A	siNC
		Unpaired t test			Unpaired t test			Unpaired t test
		P value	<0.0001		P value	<0.0001		P value	<0.0001
		P value summary	***		P value summary	***		P value summary	***
	Relative Expression sVEGFR1/GAPDH	n=3
		siNC	siEGR1-1	siEGR1-2	siEGR1-3
		1	0.888174	0.742299	0.77623
		1	0.894752	0.725394	0.757087
		1	0.879293	0.718121	0.752651
		Column B	siEGR1-1		Column C	siEGR1-2		Column D	siEGR1-3
		vs.	vs.		vs.	vs.		vs.	vs.
		Column A	siNC		Column A	siNC		Column A	siNC
		Unpaired t test			Unpaired t test			Unpaired t test
		P value	<0.0001		P value	<0.0001		P value	<0.0001
		P value summary	***		P value summary	***		P value summary	***
