# Supplementary material for: sVEGFR1 up-regulation via EGR1 impairs vascular repair in SFTSV-induced hemorrhage
Source: EMBO Rep. 2025 Aug 11;26(18):4477–502. doi: 10.1038/s44319-025-00541-2 (PMC12457690; doi:10.1038/s44319-025-00541-2)
Supplement: Supplementary file 7 — Source data Fig. 5 [file 44319_2025_541_MOESM7_ESM.zip › Figure 5/5A/qPCR-HeLa overexpression-EGR1 and sVEGFR1.xlsx]

## Sheet: Sheet1
	qPCR of EGR1 in HeLa cells	n=3
		EV-his	EGR1-his
		1.06319	1345.11
		0.952	1402.8
		0.987993	1527.22
		Column B	EGR1-his
		vs.	vs.
		Column A	EV-his
		Unpaired t test
		P value	<0.0001
		P value summary	***
	qPCR of sVEGFR1 in HeLa cells	n=3
		EV-his	EGR1-his
		0.894496	38.1098
		0.906091	38.8664
		1.23381	40.5979
		Column B	EGR1-his
		vs.	vs.
		Column A	EV-his
		Unpaired t test
		P value	<0.0001
		P value summary	***
