# Supplementary material for: sVEGFR1 up-regulation via EGR1 impairs vascular repair in SFTSV-induced hemorrhage
Source: EMBO Rep. 2025 Aug 11;26(18):4477–502. doi: 10.1038/s44319-025-00541-2 (PMC12457690; doi:10.1038/s44319-025-00541-2)
Supplement: Supplementary file 7 — Source data Fig. 5 [file 44319_2025_541_MOESM7_ESM.zip › Figure 5/5C/ELISA-HeLa overexpression-supernatant sVEGFR1.xlsx]

## Sheet: Sheet1
	supernatant sVEGFR1 in HeLa cells	n=3
		EV-his	EGR1-his
		0 (Not Detected)	82.0886
		0 (Not Detected)	125.755
		0 (Not Detected)	118.88
		Column B	EGR1-his
		vs.	vs.
		Column A	EV-his
		Unpaired t test
		P value	0.0013
		P value summary	**
