# Supplementary material for: sVEGFR1 up-regulation via EGR1 impairs vascular repair in SFTSV-induced hemorrhage
Source: EMBO Rep. 2025 Aug 11;26(18):4477–502. doi: 10.1038/s44319-025-00541-2 (PMC12457690; doi:10.1038/s44319-025-00541-2)
Supplement: Supplementary file 7 — Source data Fig. 5 [file 44319_2025_541_MOESM7_ESM.zip › Figure 5/5E/quantification.xlsx]

## Sheet: Sheet1
	Relative Expression sVEGFR1/GAPDH in 293T cells	n=3
		Con-293T	EGR1-293T
		1	1.51012
		1	1.50611
		1	1.38518
		Column B	EGR1-293T
		vs.	vs.
		Column A	Con-293T
		Unpaired t test
		P value	0.0003
		P value summary	***
