# Supplementary material for: sVEGFR1 up-regulation via EGR1 impairs vascular repair in SFTSV-induced hemorrhage
Source: EMBO Rep. 2025 Aug 11;26(18):4477–502. doi: 10.1038/s44319-025-00541-2 (PMC12457690; doi:10.1038/s44319-025-00541-2)
Supplement: Supplementary file 8 — Source data Fig. 6 [file 44319_2025_541_MOESM8_ESM.zip]

Archive with 48 entries (44 files):
- Figure 6/
- __MACOSX/._Figure 6
- Figure 6/.DS_Store
- __MACOSX/Figure 6/._.DS_Store
- Figure 6/6B/
- __MACOSX/Figure 6/._6B
- Figure 6/6D/
- __MACOSX/Figure 6/._6D
- Figure 6/6C/
- __MACOSX/Figure 6/._6C
- Figure 6/6B/plugs from hu-PBL mice.tiff
- __MACOSX/Figure 6/6B/._plugs from hu-PBL mice.tiff
- Figure 6/6D/SFTSV_plug anti-sVEGFR1-CD31 4.00X.tiff
- __MACOSX/Figure 6/6D/._SFTSV_plug anti-sVEGFR1-CD31 4.00X.tiff
- Figure 6/6D/SFTSV_plug anti-sVEGFR1-CD31 20.00X.tiff
- __MACOSX/Figure 6/6D/._SFTSV_plug anti-sVEGFR1-CD31 20.00X.tiff
- Figure 6/6D/SFTSV_plug anti-Con-CD31 20.00X.tiff
- __MACOSX/Figure 6/6D/._SFTSV_plug anti-Con-CD31 20.00X.tiff
- Figure 6/6D/mock_plug anti-Con-CD31 4.00X.tiff
- __MACOSX/Figure 6/6D/._mock_plug anti-Con-CD31 4.00X.tiff
- Figure 6/6D/SFTSV_plug anti-Con-CD31 4.00X.tiff
- __MACOSX/Figure 6/6D/._SFTSV_plug anti-Con-CD31 4.00X.tiff
- Figure 6/6D/quantification.xlsx
- __MACOSX/Figure 6/6D/._quantification.xlsx
- Figure 6/6D/mock_plug anti-sVEGFR1-CD31 20.00X.tiff
- __MACOSX/Figure 6/6D/._mock_plug anti-sVEGFR1-CD31 20.00X.tiff
- Figure 6/6D/mock_plug anti-Con-CD31 20.00X.tiff
- __MACOSX/Figure 6/6D/._mock_plug anti-Con-CD31 20.00X.tiff
- Figure 6/6D/mock_plug anti-sVEGFR1-CD31 4.00X.tiff
- __MACOSX/Figure 6/6D/._mock_plug anti-sVEGFR1-CD31 4.00X.tiff
- Figure 6/6C/mock_plug anti-sVEGFR1 4X.tiff
- __MACOSX/Figure 6/6C/._mock_plug anti-sVEGFR1 4X.tiff
- Figure 6/6C/mock_plug anti-Con 4X.tiff
- __MACOSX/Figure 6/6C/._mock_plug anti-Con 4X.tiff
- Figure 6/6C/SFTSV_plug anti-Con 20.00X.tiff
- __MACOSX/Figure 6/6C/._SFTSV_plug anti-Con 20.00X.tiff
- Figure 6/6C/mock_plug anti-Con 20.00X.tiff
- __MACOSX/Figure 6/6C/._mock_plug anti-Con 20.00X.tiff
- Figure 6/6C/SFTSV_plug anti-sVEGFR1 4X.tiff
- __MACOSX/Figure 6/6C/._SFTSV_plug anti-sVEGFR1 4X.tiff
- Figure 6/6C/SFTSV_plug anti-Con 4X.tiff
- __MACOSX/Figure 6/6C/._SFTSV_plug anti-Con 4X.tiff
- Figure 6/6C/quantification.xlsx
- __MACOSX/Figure 6/6C/._quantification.xlsx
- Figure 6/6C/mock_plug anti-sVEGFR1 20.00X.tiff
- __MACOSX/Figure 6/6C/._mock_plug anti-sVEGFR1 20.00X.tiff
- Figure 6/6C/SFTSV_plug anti-sVEGFR1 20.00X.tiff
- __MACOSX/Figure 6/6C/._SFTSV_plug anti-sVEGFR1 20.00X.tiff
