# Supplementary material for: sVEGFR1 up-regulation via EGR1 impairs vascular repair in SFTSV-induced hemorrhage
Source: EMBO Rep. 2025 Aug 11;26(18):4477–502. doi: 10.1038/s44319-025-00541-2 (PMC12457690; doi:10.1038/s44319-025-00541-2)
Supplement: Supplementary file 8 — Source data Fig. 6 [file 44319_2025_541_MOESM8_ESM.zip › Figure 6/6C/quantification.xlsx]

## Sheet: Sheet1
	vesicular density fold	n=3
		anti-Control	anti-sVEGFR1	anti-Control	anti-sVEGFR1
		1	5.37677	0.299651	0.835594
		1	5.65744	0.207418	0.91274
		1	5.23905	0.281569	0.738564
		Column B	anti-sVEGFR1		Column D	anti-sVEGFR1
		vs.	vs.		vs.	vs.
		Column A	anti-Control		Column C	anti-Control
		Unpaired t test			Unpaired t test
		P value	<0.0001		P value	0.0006
		P value summary	***		P value summary	***
