# Supplementary material for: sVEGFR1 up-regulation via EGR1 impairs vascular repair in SFTSV-induced hemorrhage
Source: EMBO Rep. 2025 Aug 11;26(18):4477–502. doi: 10.1038/s44319-025-00541-2 (PMC12457690; doi:10.1038/s44319-025-00541-2)
Supplement: Supplementary file 9 — Source data Fig. 7 [file 44319_2025_541_MOESM9_ESM.zip]

Archive with 76 entries (66 files):
- Figure 7/
- __MACOSX/._Figure 7
- Figure 7/.DS_Store
- __MACOSX/Figure 7/._.DS_Store
- Figure 7/7J/
- __MACOSX/Figure 7/._7J
- Figure 7/7D/
- __MACOSX/Figure 7/._7D
- Figure 7/7C/
- __MACOSX/Figure 7/._7C
- Figure 7/7E/
- __MACOSX/Figure 7/._7E
- Figure 7/7I/
- __MACOSX/Figure 7/._7I
- Figure 7/7G/
- __MACOSX/Figure 7/._7G
- Figure 7/7F/
- __MACOSX/Figure 7/._7F
- Figure 7/7A/
- __MACOSX/Figure 7/._7A
- Figure 7/7H/
- __MACOSX/Figure 7/._7H
- Figure 7/7J/WT_spleen merge 20.0x.tiff
- __MACOSX/Figure 7/7J/._WT_spleen merge 20.0x.tiff
- Figure 7/7J/WT_spleen Gn 20.0x.tiff
- __MACOSX/Figure 7/7J/._WT_spleen Gn 20.0x.tiff
- Figure 7/7J/quantification.xlsx
- __MACOSX/Figure 7/7J/._quantification.xlsx
- Figure 7/7J/KO_spleen Gn 20.0x.tiff
- __MACOSX/Figure 7/7J/._KO_spleen Gn 20.0x.tiff
- Figure 7/7J/KO_spleen sVEGFR1 20.0x.tiff
- __MACOSX/Figure 7/7J/._KO_spleen sVEGFR1 20.0x.tiff
- Figure 7/7J/WT_spleen dapi 20.0x.tiff
- __MACOSX/Figure 7/7J/._WT_spleen dapi 20.0x.tiff
- Figure 7/7J/KO_spleen merge 20.0x.tiff
- __MACOSX/Figure 7/7J/._KO_spleen merge 20.0x.tiff
- Figure 7/7J/WT_spleen sVEGFR1 20.0x.tiff
- __MACOSX/Figure 7/7J/._WT_spleen sVEGFR1 20.0x.tiff
- Figure 7/7J/KO_spleen dapi 20.0x.tiff
- __MACOSX/Figure 7/7J/._KO_spleen dapi 20.0x.tiff
- Figure 7/7D/Survival.xlsx
- __MACOSX/Figure 7/7D/._Survival.xlsx
- Figure 7/7C/Body weight.xlsx
- __MACOSX/Figure 7/7C/._Body weight.xlsx
- Figure 7/7E/qPCR-Mice Blood-sVEGFR1 and SFTSV.xlsx
- __MACOSX/Figure 7/7E/._qPCR-Mice Blood-sVEGFR1 and SFTSV.xlsx
- Figure 7/7I/western sVEGFR1.tiff
- __MACOSX/Figure 7/7I/._western sVEGFR1.tiff
- Figure 7/7I/western NP and GAPDH.tiff
- __MACOSX/Figure 7/7I/._western NP and GAPDH.tiff
- Figure 7/7I/quantification.xlsx
- __MACOSX/Figure 7/7I/._quantification.xlsx
- Figure 7/7G/KO_kidney.tiff
- __MACOSX/Figure 7/7G/._KO_kidney.tiff
- Figure 7/7G/WT_liver.tiff
- __MACOSX/Figure 7/7G/._WT_liver.tiff
- Figure 7/7G/KO_lung.tiff
- __MACOSX/Figure 7/7G/._KO_lung.tiff
- Figure 7/7G/WT_spleen.tiff
- __MACOSX/Figure 7/7G/._WT_spleen.tiff
- Figure 7/7G/KO_liver.tiff
- __MACOSX/Figure 7/7G/._KO_liver.tiff
- Figure 7/7G/WT_kidney.tiff
- __MACOSX/Figure 7/7G/._WT_kidney.tiff
- Figure 7/7G/KO_spleen.tiff
- __MACOSX/Figure 7/7G/._KO_spleen.tiff
- Figure 7/7G/WT_lung.tiff
- __MACOSX/Figure 7/7G/._WT_lung.tiff
- Figure 7/7F/ELISA-Mice-serum sVEGFR1.xlsx
- __MACOSX/Figure 7/7F/._ELISA-Mice-serum sVEGFR1.xlsx
- Figure 7/7A/gel.tiff
- __MACOSX/Figure 7/7A/._gel.tiff
- Figure 7/7A/qPCR-Mice Blood-EGR1.xlsx
- __MACOSX/Figure 7/7A/._qPCR-Mice Blood-EGR1.xlsx
- Figure 7/7H/qPCR-Mice Spleen-sVEGFR1.xlsx
- __MACOSX/Figure 7/7H/._qPCR-Mice Spleen-sVEGFR1.xlsx
