# Supplementary material for: sVEGFR1 up-regulation via EGR1 impairs vascular repair in SFTSV-induced hemorrhage
Source: EMBO Rep. 2025 Aug 11;26(18):4477–502. doi: 10.1038/s44319-025-00541-2 (PMC12457690; doi:10.1038/s44319-025-00541-2)
Supplement: Supplementary file 9 — Source data Fig. 7 [file 44319_2025_541_MOESM9_ESM.zip › Figure 7/7J/quantification.xlsx]

## Sheet: Sheet1
	Mean fluorescence intensity of SFTSV-Gn	n=5
		WT	EGR1 KO
		0.955363	0.341324
		0.860933	0.405611
		0.820293	0.286292
		1.26349	0.258599
		1.09992	0.272338
		Column B	EGR1 KO
		vs.	vs.
		Column A	WT
		Unpaired t test
		P value	<0.0001
		P value summary	***
	Mean fluorescence intensity of sVEGFR1	n=5
		WT	EGR1 KO
		0.860364	0.0673655
		0.765089	0.0419648
		1.30614	0.0825082
		1.07077	0.138898
		0.997637	0.120277
		Column B	EGR1 KO
		vs.	vs.
		Column A	WT
		Unpaired t test
		P value	<0.0001
		P value summary	***
