# Supplementary material for: sVEGFR1 up-regulation via EGR1 impairs vascular repair in SFTSV-induced hemorrhage
Source: EMBO Rep. 2025 Aug 11;26(18):4477–502. doi: 10.1038/s44319-025-00541-2 (PMC12457690; doi:10.1038/s44319-025-00541-2)
Supplement: Supplementary file 9 — Source data Fig. 7 [file 44319_2025_541_MOESM9_ESM.zip › Figure 7/7D/Survival.xlsx]

## Sheet: Sheet1
				Day	WT	EGR1 KO		n=5
				1	0
				2	0
				3	0
				4	1
				5	1
				5	1
				6	1
				6	1
				1		0
				2		0
				3		0
				4		0
				5		0
				6		1
				7		0
				7		0
				7		0
				7		0
				Log-rank (Mantel-Cox) test
				Chi square	7.944
				df	1
				P value	0.0048
				P value summary	**
				Are the survival curves sig different?	Yes
