# Supplementary material for: sVEGFR1 up-regulation via EGR1 impairs vascular repair in SFTSV-induced hemorrhage
Source: EMBO Rep. 2025 Aug 11;26(18):4477–502. doi: 10.1038/s44319-025-00541-2 (PMC12457690; doi:10.1038/s44319-025-00541-2)
Supplement: Supplementary file 9 — Source data Fig. 7 [file 44319_2025_541_MOESM9_ESM.zip › Figure 7/7C/Body weight.xlsx]

## Sheet: Sheet1
				Body weight (%)
				Day	WT					KO
				0	101.704	103.691	100.426	89.8249	105.868	98.9588	100.568	96.5452	87.9318	101.23
				1	101.893	102.556	100.142	89.6829	104.449	97.539	101.183	97.0185	86.9853	99.1481
				2	92.0965	89.6829	88.4998	77.2362	93.753	95.0308	95.646	87.9792	88.6891	95.646
				3	89.6356	88.1685	83.2939	72.0303	93.2324	91.2447	91.576	85.6129	85.8022	93.5163
				4	80.1704	82.442	75.8164	dead	84.9976	90.1562	87.8372	83.8145	82.2527	92.6645
				5	dead	78.8452	72.2669		dead	89.3516	81.5428	80.1704	77.2835	88.4998
				6		dead	dead			83.9565	76.1003	dead	71.1311	83.4359
				7						80.5017	72.6929		67.1557	77.8514
