# Supplementary material for: sVEGFR1 up-regulation via EGR1 impairs vascular repair in SFTSV-induced hemorrhage
Source: EMBO Rep. 2025 Aug 11;26(18):4477–502. doi: 10.1038/s44319-025-00541-2 (PMC12457690; doi:10.1038/s44319-025-00541-2)
Supplement: Supplementary file 9 — Source data Fig. 7 [file 44319_2025_541_MOESM9_ESM.zip › Figure 7/7E/qPCR-Mice Blood-sVEGFR1 and SFTSV.xlsx]

## Sheet: Sheet1
	qPCR of sVEGFR1 in mice blood	n=5
		WT	EGR1 KO
		1.00009	0.417198
		1.03414	0.40731
		1.77596	0.613689
		2.87482	0.398269
		1.63572	0.562258
		Column B	EGR1 KO
		vs.	vs.
		Column A	WT
		Unpaired t test
		P value	0.0087
		P value summary	**
	qPCR of SFTSV-L in mice blood	n=5
		WT	EGR1 KO
		1.00047	0.019479
		1.49769	0.112998
		0.612017	0.02284
		4.249	0.017311
		0.712038	0.013288
		Column B	EGR1 KO
		vs.	vs.
		Column A	WT
		Unpaired t test
		P value	0.0481
		P value summary	*
