# Supplementary material for: sVEGFR1 up-regulation via EGR1 impairs vascular repair in SFTSV-induced hemorrhage
Source: EMBO Rep. 2025 Aug 11;26(18):4477–502. doi: 10.1038/s44319-025-00541-2 (PMC12457690; doi:10.1038/s44319-025-00541-2)
Supplement: Supplementary file 9 — Source data Fig. 7 [file 44319_2025_541_MOESM9_ESM.zip › Figure 7/7I/quantification.xlsx]

## Sheet: Sheet1
	Relative Expression sVEGFR1/GAPDH in spleens	n=5
		WT	EGR1-KO
		1.07367	0.455895
		1.17935	0.279977
		0.838954	0.534727
		1.31298	0.636527
		0.59504	0.435117
		Column B	EGR1-KO
		vs.	vs.
		Column A	WT
		Unpaired t test
		P value	0.0054
		P value summary	**
	Relative Expression NP/GAPDH in spleens	n=5
		WT	EGR1-KO
		1.2288	0.376666
		1.07575	0.24591
		1.0273	0.638413
		0.574555	0.447846
		1.0936	0.281508
		Column B	EGR1-KO
		vs.	vs.
		Column A	WT
		Unpaired t test
		P value	0.0018
		P value summary	**
