# Supplementary material for: sVEGFR1 up-regulation via EGR1 impairs vascular repair in SFTSV-induced hemorrhage
Source: EMBO Rep. 2025 Aug 11;26(18):4477–502. doi: 10.1038/s44319-025-00541-2 (PMC12457690; doi:10.1038/s44319-025-00541-2)
Supplement: Supplementary file 9 — Source data Fig. 7 [file 44319_2025_541_MOESM9_ESM.zip › Figure 7/7F/ELISA-Mice-serum sVEGFR1.xlsx]

## Sheet: Sheet1
	serum sVEGFR1	n=5
		WT	EGR1-KO
		6957.99	5314.96
		6664.52	5714.02
		7130.25	4340.7
		13171.3	3952.95
		9068.93	5236.41
		Column B	EGR1-KO
		vs.	vs.
		Column A	WT
		Unpaired t test
		P value	0.0193
		P value summary	*
