# Supplementary material for: sVEGFR1 up-regulation via EGR1 impairs vascular repair in SFTSV-induced hemorrhage
Source: EMBO Rep. 2025 Aug 11;26(18):4477–502. doi: 10.1038/s44319-025-00541-2 (PMC12457690; doi:10.1038/s44319-025-00541-2)
Supplement: Supplementary file 9 — Source data Fig. 7 [file 44319_2025_541_MOESM9_ESM.zip › Figure 7/7A/qPCR-Mice Blood-EGR1.xlsx]

## Sheet: Sheet1
	qPCR of EGR1 in mice blood	n=3
		WT	EGR1 KO
		1.09204	0 (Not Detected)
		1.0222	0 (Not Detected)
		0.895822	0 (Not Detected)
