# Supplementary material for: sVEGFR1 up-regulation via EGR1 impairs vascular repair in SFTSV-induced hemorrhage
Source: EMBO Rep. 2025 Aug 11;26(18):4477–502. doi: 10.1038/s44319-025-00541-2 (PMC12457690; doi:10.1038/s44319-025-00541-2)
Supplement: Supplementary file 9 — Source data Fig. 7 [file 44319_2025_541_MOESM9_ESM.zip › Figure 7/7H/qPCR-Mice Spleen-sVEGFR1.xlsx]

## Sheet: Sheet1
	qPCR of sVEGFR1 in mice blood	n=5
		WT	EGR1 KO
		1.09539	0.673903
		2.19161	0.790754
		4.56677	0.593927
		4.63363	0.518291
		1.2568	0.212851
		Column B	EGR1 KO
		vs.	vs.
		Column A	WT
		Unpaired t test
		P value	0.0235
		P value summary	*
